# Supplementary material for: Glucomannan Accumulation Induced by Exogenous Lanthanum in Amorphophallus konjac: Insights from a Comparative Transcriptome Analysis
Source: Biology (Basel). 2025 Jul 11;14(7):849. doi: 10.3390/biology14070849 (PMC12292675; doi:10.3390/biology14070849)
Supplement: Supplementary file 1 [file biology-14-00849-s001.zip]

Archive with 1 entries (1 files):
- biology-3715097-supplementary.pdf
